# Supplementary material for: The Basolateral Amygdala to Ventral Hippocampus Circuit Controls Anxiety-Like Behaviors Induced by Morphine Withdrawal
Source: Front Cell Neurosci. 2022 Jun 2;16:894886. doi: 10.3389/fncel.2022.894886 (PMC9205755; doi:10.3389/fncel.2022.894886)
Supplement: Supplementary file 1 [file Table_1.XLSX]

## Sheet: Sheet1
Figure	Measure	Comparisons	Analysis	Effect	passed normality test	passed variances compared test	Test details	P value	Significance
1b	Withdrawal signs	Global score	Unpaired t test
		2h, Sal vs. Mor			Yes	Yes	t (10) = 3.893	0.003	**
		1w, Sal vs. Mor			Yes	Yes	t (10) = 1.592	0.1425	ns
1c, 1e, 1g	Anxiety like behaviors	EPM-open arm time%	Unpaired t test
		1w, Sal vs. Mor			Yes	Yes	t (17) = 2.135	0.0476	*
		2w, Sal vs. Mor			Yes	Yes	t (15) = 2.483	0.0254	*
		4w, Sal vs. Mor			Yes	Yes	t (14) = 0.5256	0.6074	ns
		EPM-open arm entries%	Unpaired t test
		1w, Sal vs. Mor			Yes	Yes	t (17) = 2.005	0.0612	ns
		2w, Sal vs. Mor			Yes	Yes	t (15) = 2.532	0.023	*
		4w, Sal vs. Mor			Yes	Yes	t (14) = 0.3998	0.6953	ns
		EPM-total distances	Unpaired t test
		1w, Sal vs. Mor			Yes	Yes	t (17) = 0.246	0.8086	ns
		2w, Sal vs. Mor			Yes	Yes	t (15) = 0.3469	0.7335	ns
		4w, Sal vs. Mor			Yes	Yes	t (14) = 0.5409	0.5971	ns
1d, 1f, 1h	Anxiety like behaviors	OFT-central time	Unpaired t test
		1w, Sal vs. Mor			Yes	Yes	t (17) = 2.228	0.0397	*
		2w, Sal vs. Mor			Yes	Yes	t (15) = 3.181	0.0062	**
		4w, Sal vs. Mor			Yes	Yes	t (14) = 0.9472	0.3596	ns
		OFT-central distances%	Unpaired t test
		1w, Sal vs. Mor			Yes	Yes	t (17) = 1.710	0.1054	ns
		2w, Sal vs. Mor			Yes	Yes	t (15) = 2.653	0.0181	*
		4w, Sal vs. Mor			Yes	Yes	t (14) = 0.8931	0.3869	ns
		OFT-total distances	Unpaired t test
		1w, Sal vs. Mor			Yes	Yes	t (17) = 0.1768	0.8617	ns
		2w, Sal vs. Mor			Yes	Yes	t (15) = 0.5555	0.5868	ns
		4w, Sal vs. Mor			Yes	Yes	t (14) = 0.02617	0.9795	ns
2b	c-Fos+ cells	BLA	Unpaired t test
		Sal vs. Mor			Yes	Yes	t (14) = 4.271	0.0008	***
2c	c-Fos+ cells	vH	Unpaired t test
		Sal vs. Mor			Yes	Yes	t (14) = 5.297	0.0001	***
2d	percent of c-Fos+ FG+ cells	BLA	Unpaired t test
		Sal vs. Mor			Yes	Yes	t (14) = 3.786	0.002	**
2f	CPP score		Mixed two-way ANOVA for RM	morphine x time			F (6, 84) = 74.15	<0.0001	****
				time			F (6, 84) = 78.06	<0.0001	****
				morphine			F (1, 14) = 1395	<0.0001	****
		pre-test, Sal vs. Mor	Sidak's multiple comparisons test		Yes	Yes	t (13.73) = 0.8103	0.9808	ns
		post-test, Sal vs. Mor			Yes	Yes	t (13.66) = 23.47	<0.0001	****
		Mor, post-test vs. Ext-1			Yes	Yes	t (84) = 1.765	0.8308	ns
		Mor, post-test vs. Ext-2			Yes	Yes	t (84) = 2.385	0.3363	ns
		Mor, post-test vs. Ext-3			Yes	Yes	t (84) = 2.149	0.5217	ns
		Mor, post-test vs. Ext-4			Yes	Yes	t (84) = 12.76	<0.0001	****
		Mor, reinstatement vs. Ext-4			Yes	Yes	t (84) = 9.102	<0.0001	****
		reinstatement, Sal vs. Mor			Yes	Yes	t (13.02) = 19.82	<0.0001	****
3c	Anxiety like behaviors	OFT-central time	Two-way ANOVA	treatment x morphine			F (1, 29) = 12.40	0.0014	**
				morphine			F (1, 29) = 1.007	0.3239	ns
				treatment			F (1, 29) = 2.360	0.1353	ns
		DMSO, Sal vs. Mor	Sidak's multiple comparisons test		Yes	Yes	t (29) = 3.247	0.0175	*
		Mor, DMSO vs. CNO			Yes	Yes	t (29) = 3.527	0.0085	**
		OFT-central distances%	Two-way ANOVA	treatment x morphine			F (1, 29) = 12.66	0.0013	**
				morphine			F (1, 29) = 1.367	0.2519	ns
				treatment			F (1, 29) = 0.9223	0.3448	ns
		DMSO, Sal vs. Mor	Sidak's multiple comparisons test		Yes	Yes	t (29) = 3.391	0.0121	*
		Mor, DMSO vs. CNO			Yes	Yes	t (29) = 3.150	0.0224	*
		OFT-total distances	Two-way ANOVA	treatment x morphine			F (1, 29) = 0.9991	0.3258	ns
				morphine			F (1, 29) = 0.02414	0.8776	ns
				treatment			F (1, 29) = 1.047	0.3146	ns
		DMSO, Sal vs. Mor	Sidak's multiple comparisons test		Yes	Yes	t (29) = 0.6056	0.9916	ns
		Mor, DMSO vs. CNO			Yes	Yes	t (29) = 0.01653	＞0.9999	ns
3d	Anxiety like behaviors	EPM-open arm time%	Two-way ANOVA	treatment x morphine			F (1, 25) = 7.876	0.0096	**
				morphine			F (1, 25) = 4.082	0.0542	*
				treatment			F (1, 25) = 10.23	0.0037	**
		DMSO, Sal vs. Mor	Sidak's multiple comparisons test		Yes	Yes	t (25) = 3.359	0.015	*
		Mor, DMSO vs. CNO			Yes	Yes	t (25) = 4.179	0.0019	**
		EPM-open arm entries%	Two-way ANOVA	treatment x morphine			F (1, 25) = 16.16	0.0005	***
				morphine			F (1, 25) = 0.5791	0.4538	ns
				treatment			F (1, 25) = 1.657	0.2098	ns
		DMSO, Sal vs. Mor	Sidak's multiple comparisons test		Yes	Yes	t (25) = 3.328	0.0162	*
		Mor, DMSO vs. CNO			Yes	Yes	t (25) = 3.694	0.0065	**
		EPM-total distances	Two-way ANOVA	treatment x morphine			F (1, 25) = 1.065	0.3119	ns
				morphine			F (1, 25) = 0.6250	0.4366	ns
				treatment			F (1, 25) = 1.083	0.308	ns
		DMSO, Sal vs. Mor	Sidak's multiple comparisons test		Yes	Yes	t (25) = 0.1681	＞0.9999	ns
		Mor, DMSO vs. CNO			Yes	Yes	t (25) = 0.006010	＞0.9999	ns
3e	CPP score		Mixed two-way ANOVA for RM	morphine x time			F (10, 100) = 11.08	<0.0001	****
				time			F (3.596, 71.93) = 38.13	<0.0001	****
				morphine			F (2, 20) = 1059	<0.0001	****
		post-test, Sal+CNO vs. Mor	Sidak's multiple comparisons test		Yes	Yes	t (8.905) = 19.32	<0.0001	****
		post-test, Sal+CNO vs. Mor+CNO			Yes	Yes	t (9.832) = 17.21	<0.0001	****
		Mor, post-test vs. Ext-3			Yes	Yes	t (6) = 1.953	0.7893	ns
		Mor+CNO, post-test vs. Ext-3			Yes	Yes	t (7) = 5.067	0.0216	*
		Mor, post-test vs. Ext-4			Yes	Yes	t (6) = 10.03	0.0009	***
		Mor+CNO, post-test vs. Ext-4			Yes	Yes	t (7) = 9.081	0.0006	***
		reinstatement, Sal+CNO vs. Mor			Yes	Yes	t (11.45) = 21.87	<0.0001	****
		reinstatement, Sal+CNO vs. Mor+CNO			Yes	Yes	t (13.18) = 21.43	<0.0001	****
3g	Anxiety like behaviors	EPM-open arm time%	Mixed two-way ANOVA for RM	morphine x time			F (2, 28) = 17.07	<0.0001	****
				time			F (1.998, 27.98) = 20.39	<0.0001	****
				morphine			F (1, 14) = 3.971	0.0662	ns
		light on, Mor+mcherry vs. Mor+eNPHR	Sidak's multiple comparisons test		Yes	Yes	t (11.94) = 3.909	0.0063	**
		Mor+eNPHR, light off-pre vs. light on			Yes	Yes	t (7) = 4.574	0.0077	**
		EPM-open arm entries%	Mixed two-way ANOVA for RM	morphine x time			F (2, 26) = 8.749	0.0012	**
				time			F (1.799, 23.39) = 10.10	0.0009	***
				morphine			F (1, 13) = 3.433	0.0867	ns
		light on, Mor+mcherry vs. Mor+eNPHR	Sidak's multiple comparisons test		Yes	Yes	t (12.68) = 3.609	0.0099	**
		Mor+eNPHR, light off-pre vs. light on			Yes	Yes	t (7) = 3.620	0.0253	*
		EPM-total distances	Mixed two-way ANOVA for RM	morphine x time			F (2, 36) = 0.5068	0.6067	ns
				time			F (1.726, 31.07) = 43.04	<0.0001	****
				morphine			F (1, 18) = 3.593	0.0742	ns
		light on, Mor+mcherry vs. Mor+eNPHR	Sidak's multiple comparisons test		Yes	Yes	t (13.46) = 1.689	0.3051	ns
		Mor+eNPHR, light off-pre vs. light on			Yes	Yes	t (9) = 5.572	0.001	**
3h	Anxiety like behaviors	OFT-central time	Mixed two-way ANOVA for RM	morphine x time			F (2, 28) = 8.633	0.0012	**
				time			F (1.850, 25.90) = 3.695	0.0418	*
				morphine			F (1, 14) = 3.145	0.0979	ns
		light on, Mor+mcherry vs. Mor+eNPHR	Sidak's multiple comparisons test		Yes	Yes	t (11.94) = 3.457	0.0143	*
		Mor+eNPHR, light off-pre vs. light on			Yes	Yes	t (7) = 3.518	0.029	*
		OFT-central distances%	Mixed two-way ANOVA for RM	morphine x time			F (2, 28) = 5.491	0.0097	**
				time			F (1.786, 25.00) = 2.268	0.129	ns
				morphine			F (1, 14) = 2.726	0.121	ns
		light on, Mor+mcherry vs. Mor+eNPHR	Sidak's multiple comparisons test		Yes	Yes	t (12.07) = 3.334	0.0176	*
		Mor+eNPHR, light off-pre vs. light on			Yes	Yes	t (7) = 4.341	0.0101	*
		OFT-total distances	Mixed two-way ANOVA for RM	morphine x time			F (2, 28) = 5.613	0.0089	**
				time			F (1.932, 27.04) = 40.83	<0.0001	****
				morphine			F (1, 14) = 0.002920	0.9577	ns
		light on, Mor+mcherry vs. Mor+eNPHR	Sidak's multiple comparisons test		Yes	Yes	t (13.81) = 0.9115	0.759	ns
		Mor+eNPHR, light off-pre vs. light on			Yes	Yes	t (7) = 0.3040	0.9878	ns
3i	Anxiety like behaviors	EPM-open arm time%	Mixed two-way ANOVA for RM	saline x time			F (2, 20) = 0.4068	0.6712	ns
				time			F (2, 20) = 6.716	0.0059	ns
				saline			F (1, 10) = 1.428	0.2597	ns
		light on, Sal+mcherry vs. Sal+eNPHR	Sidak's multiple comparisons test		Yes	Yes	t (9.942) = 1.919	0.5917	ns
		Sal+eNPHR, light off-pre vs. light on			Yes	Yes	t (20) = 1.795	0.2411	ns
		EPM-open arm entries%	Mixed two-way ANOVA for RM	saline x time			F (2, 26) = 0.3854	0.684	ns
				time			F (1.671, 21.73) = 4.475	0.029	*
				saline			F (1, 13) = 0.3708	0.553	ns
		light on, Sal+mcherry vs. Sal+eNPHR	Sidak's multiple comparisons test		Yes	Yes	t (12.84) = 0.4131	0.9691	ns
		Sal+eNPHR, light off-pre vs. light on			Yes	Yes	t (6) = 0.6760	0.884	ns
		EPM-total distances	Mixed two-way ANOVA for RM	saline x time			F (2, 24) = 1.429	0.2591	ns
				time			F (2, 24) = 57.20	<0.0001	****
				saline			F (1, 12) = 0.2283	0.6414	ns
		light on, Sal+mcherry vs. Sal+eNPHR	Sidak's multiple comparisons test		Yes	Yes	t (10.33) = 0.5816	0.9223	ns
		Sal+eNPHR, light off-pre vs. light on			Yes	Yes	t (24) = 3.160	0.0855	ns
3j	Anxiety like behaviors	OFT-central time	Mixed two-way ANOVA for RM	saline x time			F (2, 24) = 0.1981	0.8216	ns
				time			F (1.775, 21.29) = 5.851	0.0115	*
				saline			F (1, 12) = 0.3874	0.5453	ns
		light on, Sal+mcherry vs. Sal+eNPHR	Sidak's multiple comparisons test		Yes	Yes	t (9.147) = 0.6064	0.9142	ns
		Sal+eNPHR, light off-pre vs. light on			Yes	Yes	t (6) = 3.439	0.1113	ns
		OFT-central distances%	Mixed two-way ANOVA for RM	saline x time			F (2, 24) = 0.04809	0.9531	ns
				time			F (1.797, 21.56) = 1.570	0.2313	ns
				saline			F (1, 12) = 0.5901	0.4572	ns
		light on, Sal+mcherry vs. Sal+eNPHR	Sidak's multiple comparisons test		Yes	Yes	t (11.20) = 0.6681	0.8878	ns
		Sal+eNPHR, light off-pre vs. light on			Yes	Yes	t (6) = 0.2904	0.9771	ns
		OFT-total distances	Mixed two-way ANOVA for RM	saline x time			F (2, 24) = 0.3611	0.7007	ns
				time			F (1.492, 17.90) = 18.79	0.0001	***
				saline			F (1, 12) = 0.004904	0.9453	ns
		light on, Sal+mcherry vs. Sal+eNPHR	Sidak's multiple comparisons test		Yes	Yes	t (11.09) = 0.1117	0.9993	ns
		Sal+eNPHR, light off-pre vs. light on			Yes	Yes	t (6) = 2.297	0.307	ns
4a	KOR expression		Unpaired t test
		Sal vs. Mor			Yes	Yes	t (11) = 2.369	0.0372	*
4b	KOR mRNA per mm2		Unpaired t test
		Sal vs. Mor			Yes	Yes	t (14) = 4.038	0.0012	**
4c	percent of KOR mRNA+FG+/FG+ cells		Unpaired t test
		Sal vs. Mor			Yes	Yes	t (14) = 2.647	0.0191	*
4e	KOR mRNA expression		Two-way ANOVA	treatment x morphine			F (1, 23) = 0.3128	0.5814	ns
				morphine			F (1, 23) = 0.4494	0.5093	ns
				treatment			F (1, 23) = 140.1	<0.0001	****
		Sal, GFP vs. cre	Sidak's multiple comparisons test		Yes	Yes	t (23) = 7.573	<0.0001	****
		Mor, GFP vs. cre			Yes	Yes	t (23) = 9.286	<0.0001	****
4f	KOR protein expression		Two-way ANOVA	treatment x morphine			F (1, 17) = 0.3308	0.5727	ns
				morphine			F (1, 17) = 3.738	0.07	ns
				treatment			F (1, 17) = 118.7	<0.0001	****
		Sal, GFP vs. cre	Sidak's multiple comparisons test		Yes	Yes	t (17) = 11.23	<0.0001	****
		Mor, GFP vs. cre			Yes	Yes	t (17) = 10.55	<0.0001	****
4g	Anxiety like behaviors	EPM-open arm time%	Two-way ANOVA	treatment x morphine			F (1, 27) = 7.792	0.0095	**
				morphine			F (1, 27) = 33.41	<0.0001	****
				treatment			F (1, 27) = 2.156	0.1535	ns
		GFP, Sal vs. Mor	Sidak's multiple comparisons test		Yes	Yes	t (27) = 6.143	<0.0001	****
		Mor, GFP vs. cre			Yes	Yes	t (27) = 3.166	0.0226	*
		EPM-open arm entries%	Two-way ANOVA	treatment x morphine			F (1, 27) = 8.367	0.0075	**
				morphine			F (1, 27) = 13.05	0.0012	**
				treatment			F (1, 27) = 1.372	0.2517	ns
		GFP, Sal vs. Mor	Sidak's multiple comparisons test		Yes	Yes	t (27) = 4.662	0.0005	***
		Mor, GFP vs. cre			Yes	Yes	t (27) = 3.021	0.0323	*
		EPM-total distances	Two-way ANOVA	treatment x morphine			F (1, 27) = 4.272	0.0484	*
				morphine			F (1, 27) = 2.564	0.121	ns
				treatment			F (1, 27) = 0.09596	0.7591	ns
		GFP, Sal vs. Mor	Sidak's multiple comparisons test		Yes	Yes	t (27) = 3.718	0.063	ns
		Mor, GFP vs. cre			Yes	Yes	t (27) = 2.498	0.3108	ns
4h	Anxiety like behaviors	OFT-central time	Two-way ANOVA	treatment x morphine			F (1, 23) = 4.928	0.0366	ns
				morphine			F (1, 23) = 10.64	0.0034	**
				treatment			F (1, 23) = 4.291	0.0497	*
		GFP, Sal vs. Mor	Sidak's multiple comparisons test		Yes	Yes	t (23) = 3.801	0.0055	**
		Mor, GFP vs. cre			Yes	Yes	t (23) = 3.097	0.031	*
		OFT-central distances%	Two-way ANOVA	treatment x morphine			F (1, 23) = 10.26	0.0039	**
				morphine			F (1, 23) = 11.68	0.0024	**
				treatment			F (1, 23) = 3.490	0.0745	ns
		GFP, Sal vs. Mor	Sidak's multiple comparisons test		Yes	Yes	t (23) = 4.591	0.0008	***
		Mor, GFP vs. cre			Yes	Yes	t (23) = 3.660	0.0078	**
		OFT-total distances	Two-way ANOVA	treatment x morphine			F (1, 23) = 0.8870	0.3561	ns
				morphine			F (1, 23) = 0.1009	0.7536	ns
				treatment			F (1, 23) = 0.1097	0.7435	ns
		GFP, Sal vs. Mor	Sidak's multiple comparisons test		Yes	Yes	t (23) = 0.8733	0.9493	ns
		Mor, GFP vs. cre			Yes	Yes	t (23) = 0.4406	0.9986	ns
4i	CPP score		Mixed two-way ANOVA for RM	morphine x time			F (10, 100) = 13.22	<0.0001	****
				time			F (2.953, 59.07) = 34.76	<0.0001	****
				morphine			F (2, 20) = 1131	<0.0001	****
		post-test, Sal+cre vs. Mor+GFP	Sidak's multiple comparisons test		Yes	Yes	t (10.48) = 16.99	<0.0001	****
		post-test, Sal+cre vs. Mor+cre			Yes	Yes	t (10.25) = 14.97	<0.0001	****
		Mor+GFP, post-test vs. Ext-3			Yes	Yes	t (7) = 1.975	0.8421	ns
		Mor+cre, post-test vs. Ext-3			Yes	Yes	t (7) = 1.882	0.8006	ns
		Mor+GFP, post-test vs. Ext-4			Yes	Yes	t (7) = 12.05	<0.0001	****
		Mor+cre, post-test vs. Ext-4			Yes	Yes	t (7) = 9.289	0.0005	***
		Ext-4, Sal+cre vs. Mor+GFP			Yes	Yes	t (12.97) = 2.846	0.0408	*
		reinstatement, Sal+cre vs. Mor+GFP			Yes	Yes	t (12.49) = 26.68	<0.0001	****
		reinstatement, Sal+cre vs. Mor+cre			Yes	Yes	t (9.451) = 16.35	<0.0001	****
5b	Anxiety like behaviors	EPM-open arm time%	Two-way ANOVA	treatment x morphine			F (1, 25) = 5.894	0.0227	*
				morphine			F (1, 25) = 9.201	0.0056	**
				treatment			F (1, 25) = 4.308	0.0484	*
		mCherry+DMSO, Sal vs. Mor	Sidak's multiple comparisons test		Yes	Yes	t (25) = 3.801	0.0049	**
		Mor, mCherry+DMSO vs. hM4Di+BNI			Yes	Yes	t (25) = 3.237	0.0202	*
		EPM-open arm entries%	Two-way ANOVA	treatment x morphine			F (1, 25) = 5.117	0.0326	*
				morphine			F (1, 25) = 8.120	0.0086	**
				treatment			F (1, 25) = 5.662	0.0253	*
		mCherry+DMSO, Sal vs. Mor	Sidak's multiple comparisons test		Yes	Yes	t (25) = 3.557	0.0091	**
		Mor, mCherry+DMSO vs. hM4Di+BNI			Yes	Yes	t (25) = 3.336	0.0158	*
		EPM-total distances	Two-way ANOVA	treatment x morphine			F (1, 25) = 0.4022	0.5317	ns
				morphine			F (1, 25) = 0.8620	0.3621	ns
				treatment			F (1, 25) = 1.498	0.2323	ns
		mCherry+DMSO, Sal vs. Mor	Sidak's multiple comparisons test		Yes	Yes	t (25) = 1.088	0.8688	ns
		Mor, mCherry+DMSO vs. hM4Di+BNI			Yes	Yes	t (25) = 1.336	0.7252	ns
5c	Anxiety like behaviors	OFT-central time	Two-way ANOVA	treatment x morphine			F (1, 25) = 19.80	0.0002	***
				morphine			F (1, 25) = 7.506	0.0112	*
				treatment			F (1, 25) = 0.7024	0.4099	ns
		mCherry+DMSO, Sal vs. Mor	Sidak's multiple comparisons test		Yes	Yes	t (25) = 5.004	0.0002	***
		Mor, mCherry+DMSO vs. hM4Di+BNI			Yes	Yes	t (25) = 3.801	0.0049	**
		OFT-central distances%	Two-way ANOVA	treatment x morphine			F (1, 25) = 8.099	0.0087	**
				morphine			F (1, 25) = 23.21	<0.0001	****
				treatment			F (1, 25) = 3.529	0.072	ns
		mCherry+DMSO, Sal vs. Mor	Sidak's multiple comparisons test		Yes	Yes	t (25) = 5.333	<0.0001	****
		Mor, mCherry+DMSO vs. hM4Di+BNI			Yes	Yes	t (25) = 3.396	0.0137	*
		OFT-total distances	Two-way ANOVA	treatment x morphine			F (1, 24) = 0.02710	0.8706	ns
				morphine			F (1, 24) = 0.2283	0.6371	ns
				treatment			F (1, 24) = 1.079	0.3094	ns
		mCherry+DMSO, Sal vs. Mor	Sidak's multiple comparisons test		Yes	Yes	t (24) = 0.4566	0.9982	ns
		Mor, mCherry+DMSO vs. hM4Di+BNI			Yes	Yes	t (24) = 0.8833	0.9463	ns
5d	CPP score		Mixed two-way ANOVA for RM	morphine x time			F (10, 100) = 41.45	<0.0001	****
				time			F (2.873, 57.46) = 58.79	<0.0001	****
				morphine			F (2, 20) = 1958	<0.0001	****
		post-test, Sal+CNO+BNI vs. Mor	Sidak's multiple comparisons test		Yes	Yes	t (12.74) = 19.40	<0.0001	****
		post-test, Sal+CNO+BNI vs. Mor+CNO+BNI			Yes	Yes	t (12.97) = 16.71	<0.0001	****
		Mor, post-test vs. Ext-2			Yes	Yes	t (7) = 2.287	0.5791	ns
		Mor+CNO+BNI, post-test vs. Ext-2			Yes	Yes	t (7) = 4.486	0.0418	*
		Mor, post-test vs. Ext-3			Yes	Yes	t (7) = 1.807	0.8363	ns
		Mor+CNO+BNI, post-test vs. Ext-3			Yes	Yes	t (7) = 10.17	0.0003	***
		Mor, post-test vs. Ext-4			Yes	Yes	t (7) = 9.217	0.0005	***
		Mor+CNO+BNI, post-test vs. Ext-4			Yes	Yes	t (7) = 10.82	0.0002	***
		Ext-2, Mor vs Mor+CNO+BNI			Yes	Yes	t (13.83) = 5.111	0.0005	***
		Ext-3, Mor vs Mor+CNO+BNI			Yes	Yes	t (13.97) = 17.93	<0.0001	****
		Ext-4, Mor vs Mor+CNO+BNI			Yes	Yes	t (13.84) = 10.85	<0.0001	****
		reinstatement, Mor vs. Mor+CNO+BNI			Yes	Yes	t (13.50) = 21.54	<0.0001	****
